# Supplementary material for: Transcriptomic profiling to identify genes involved in Fusarium mycotoxin Deoxynivalenol and Zearalenone tolerance in the mycoparasitic fungus Clonostachys rosea
Source: BMC Genomics. 2014 Jan 22;15:55. doi: 10.1186/1471-2164-15-55 (PMC3902428; doi:10.1186/1471-2164-15-55)
Supplement: Additional file 1 — DON-induced library. [file 1471-2164-15-55-S1.xlsx]

## Sheet: Don
Additional file 1 DON-induced library
Gene Description	E value	Count	DDBJ accession	Organism
ThiJ/PfpI family protein	1e-131	29	FY998826	Metarhizium acridum
Plasma membrane ATPase (H+-ATPase)	9e-80	22	FY998804	Trichoderma reesei
ATP synthase alpha chain, mitochondrial precursor	2e-64	14	FY998859	Sclerotinia sclerotiorum
Hypothetical protein	3e-15	14	FY998922	Trichoderma reesei
Cytochrome c oxidase polypeptide VIb	7e-43	12	FY998809	Trichoderma reesei
High affinity glucose transporter snf3	1e-16	11	FY998819	Verticillium dahliae
Hypothetical protein	2e-14	11	FY998919	Glomerella graminicola
Hypothetical protein	1e-36	10	FY998909	Verticillium dahliae
Hypothetical protein	1e-21	10	FY998933	Nectria haematococca
CHK1 checkpoint-like protein	2e-16	9	FY998823	Trametes versicolor
Acyl-CoA desaturase	2e-136	9	FY998863	Gibberella zeae
Translation initiation factor SUI1	4e-59	8	FY998855	Gibberella zeae
Cytochrome P450 55A3	5e-122	7	FY998833	Fusarium lichenicola
Major allergen asp f2-like protein	7e-23	6	FY998813	Metarhizium anisopliae
Glycoside hydrolase family 76	3e-43	6	FY998816	Trichoderma virens
Mitochondrial hypoxia responsive protein	7e-45	6	FY998834	Trichoderma atroviride
Hexose transporter-like protein (TrHxt2)	2e-141	6	FY998842	Trichoderma reesei
Alcohol dehydrogenase	9e-109	6	FY998868	Trichoderma virens
Diacylglycerol o-acyltransferase 2b	1e-103	5	FY998849	Trichoderma reesei
Glucose repressible protein grg1	7e-29	5	FY998852	Beauveria bassiana
Hypothetical protein	5e-82	5	FY998906	Colletotrichum higginsianum
Hypothetical protein	7e-42	4	FY998930	Ajellomyces dermatitidis
Hypothetical protein	4e-13	4	FY998940	Aspergillus niger
Emp24 gp25I p24 family protein	1e-57	3	FY998839	Trichoderma reesei
Helix-loop-helix DNA-binding domain-containing protein	2e-46	3	FY998847	Glomerella graminicola
GTPase-activating protein	1e-119	3	FY998866	Metarhizium anisopliae
Glycosyltransferase family 35	4e-23	3	FY998874	Cordyceps militaris
Hypothetical protein	6e-22	3	FY998903	Nectria haematococca
Hypothetical protein	3e-81	3	FY998915	Colletotrichum higginsianum
Hypothetical protein	3e-31	3	FY998927	Penicillium chrysogenum
Hypothetical protein	1e-69	3	FY998937	Nectria haematococca
Acetyl-coenzyme A synthetase	4e-56	2	FY998802	Marssonina brunnea f. sp. multigermtubi
Cation transporting ATPase	1e-46	2	FY998830	Trichoderma virens
Carbon response regulator	3e-20	2	FY998837	Acremonium chrysogenum
Arrestin	1e-32	2	FY998845	Fusarium oxysporum
37s ribosomal protein MRP4	3e-24	2	FY998872	Cordyceps militaris
Pyruvate decarboxylase	2e-109	2	FY999087	Trichoderma atroviride
Serine hydroxymethyltransferase	2e-132	2	FY998877	Metarhizium anisopliae
Flavohemoglobin	6e-25	2	FY998879	Fusarium lichenicola
Glycoside hydrolase family 76	7e-24	2	FY998881	Metarhizium anisopliae
Aspartyl-tRNA synthetase	6e-130	2	FY998883	Colletotrichum higginsianum
Heat shock protein 90	1e-46	2	FY998885	Beauveria bassiana
NADH:flavin oxidoreductase	3e-50	2	FY998887	Glomerella graminicola
L-xylulose reductase	2e-23	2	FY998889	Neurospora tetrasperma
Heat shock protein 70-1	2e-61	2	FY998891	Nicotiana tabacum
40S ribosomal protein S13	5e-53	2	FY998893	Nectria haematococca
Autophagy-related protein Apg9	2e-27	2	FY998895	Nectria haematococca
Homocitrate synthase	4e-78	2	FY998897	Fusarium oxysporum
Glycosyltransferase family 35	7e-72	2	FY998899	Nectria haematococca
P-type Na+-ATPase	0	2	FY998901	Metarhizium anisopliae
Hypothetical protein	4e-76	2	FY998913	Trichoderma reesei
Hypothetical protein	1e-29	2	FY998917	Glomerella graminicola
Hypothetical protein	4e-17	2	FY998943	Trichinella spiralis
Integral membrane protein	1e-57	1	FY998777	Metarhizium acridum
ATP binding protein	1e-48	1	FY998778	Trichoderma virens
Dienelactone hydrolase	3e-40	1	FY998779	Glomerella graminicola
Translation elongation factor 1 alpha	1e-117	1	FY998780	Colletotrichum higginsianum
Ubiquitin-conjugating enzyme E2	5e-33	1	FY998781	Fusarium oxysporum
Plasma membrane zinc ion transporter	5e-11	1	FY998782	Aspergillus flavus
pH-response transcription factor pacC/RIM101	4e-88	1	FY998783	Bionectria ochroleuca
L-xylulose reductase	1e-45	1	FY998784	Neurospora tetrasperma
Hexokinase HXK2	1e-119	1	FY998785	Metarhizium anisopliae
60S ribosomal protein L10	2e-51	1	FY998786	Nectria haematococca
Formyl transferase domain-containing protein	9e-28	1	FY998787	Cordyceps militaris
NADH: flavin oxidoreductase NAHD oxidase family protein	6e-36	1	FY998788	Glomerella graminicola
Cinnamyl alcohol dehydrogenases	2e-20	1	FY998789	Fusarium oxysporum
Flavohemoglobin	2e-16	1	FY998790	Trichoderma ressei
Glycosyltransferase family 4 protein	1e-69	1	FY998791	Nectria haematococca
Coproporphyrigogen III oxidase	9e-46	1	FY998792	Trichoderma atroviride
Proline iminopeptidase	7e-18	1	FY998793	Trichoderma virens
F1F0-ATP synthase regulatory factor	5e-30	1	FY998794	Beauveria bassiana
Pyridine nucleotide-disulphide oxidoreductase	2e-38	1	FY998795	Trichoderma ressei
Hypothetical protein	2e-13	1	FY998796	Nectria haematococca
Hypothetical protein	5e-65	1	FY998797	Metarhizium acridum
Hypothetical protein	3e-23	1	FY998798	Fusarium oxysporum
Hypothetical protein	4e-51	1	FY998799	Nectria haematococca
Hypothetical protein	3e-26	1	FY998800	Cordyceps militaris
Hypothetical protein	4e-14	1	FY998801	Beauveria bassiana
