# Supplementary material for: Transcriptomic profiling to identify genes involved in Fusarium mycotoxin Deoxynivalenol and Zearalenone tolerance in the mycoparasitic fungus Clonostachys rosea
Source: BMC Genomics. 2014 Jan 22;15:55. doi: 10.1186/1471-2164-15-55 (PMC3902428; doi:10.1186/1471-2164-15-55)
Supplement: Additional file 3 — Predicted ABC transporters. [file 1471-2164-15-55-S3.xlsx]

## Sheet: Additional table1
Table S1 DON-induced library
Gene Description	E value	Count	DDBJ accession	Organism
ThiJ/PfpI family protein	1e-131	29	FY998826	Metarhizium acridum
Plasma membrane ATPase (H+-ATPase)	9e-80	22	FY998804	Trichoderma reesei
ATP synthase alpha chain, mitochondrial precursor	2e-64	14	FY998859	Sclerotinia sclerotiorum
Hypothetical protein	3e-15	14	FY998922	Trichoderma reesei
Cytochrome c oxidase polypeptide VIb	7e-43	12	FY998809	Trichoderma reesei
High affinity glucose transporter snf3	1e-16	11	FY998819	Verticillium dahliae
Hypothetical protein	2e-14	11	FY998919	Glomerella graminicola
Hypothetical protein	1e-36	10	FY998909	Verticillium dahliae
Hypothetical protein	1e-21	10	FY998933	Nectria haematococca
CHK1 checkpoint-like protein	2e-16	9	FY998823	Trametes versicolor
Acyl-CoA desaturase	2e-136	9	FY998863	Gibberella zeae
Translation initiation factor SUI1	4e-59	8	FY998855	Gibberella zeae
Cytochrome P450 55A3	5e-122	7	FY998833	Fusarium lichenicola
Major allergen asp f2-like protein	7e-23	6	FY998813	Metarhizium anisopliae
Glycoside hydrolase family 76	3e-43	6	FY998816	Trichoderma virens
Mitochondrial hypoxia responsive protein	7e-45	6	FY998834	Trichoderma atroviride
Hexose transporter-like protein (TrHxt2)	2e-141	6	FY998842	Trichoderma reesei
Alcohol dehydrogenase	9e-109	6	FY998868	Trichoderma virens
Diacylglycerol o-acyltransferase 2b	1e-103	5	FY998849	Trichoderma reesei
Glucose repressible protein grg1	7e-29	5	FY998852	Beauveria bassiana
Hypothetical protein	5e-82	5	FY998906	Colletotrichum higginsianum
Hypothetical protein	7e-42	4	FY998930	Ajellomyces dermatitidis
Hypothetical protein	4e-13	4	FY998940	Aspergillus niger
Emp24 gp25I p24 family protein	1e-57	3	FY998839	Trichoderma reesei
Helix-loop-helix DNA-binding domain-containing protein	2e-46	3	FY998847	Glomerella graminicola
GTPase-activating protein	1e-119	3	FY998866	Metarhizium anisopliae
Glycosyltransferase family 35	4e-23	3	FY998874	Cordyceps militaris
Hypothetical protein	6e-22	3	FY998903	Nectria haematococca
Hypothetical protein	3e-81	3	FY998915	Colletotrichum higginsianum
Hypothetical protein	3e-31	3	FY998927	Penicillium chrysogenum
Hypothetical protein	1e-69	3	FY998937	Nectria haematococca
Acetyl-coenzyme A synthetase	4e-56	2	FY998802	Marssonina brunnea f. sp. multigermtubi
Cation transporting ATPase	1e-46	2	FY998830	Trichoderma virens
Carbon response regulator	3e-20	2	FY998837	Acremonium chrysogenum
Arrestin	1e-32	2	FY998845	Fusarium oxysporum
37s ribosomal protein MRP4	3e-24	2	FY998872	Cordyceps militaris
Pyruvate decarboxylase	2e-109	2	FY999087	Trichoderma atroviride
Serine hydroxymethyltransferase	2e-132	2	FY998877	Metarhizium anisopliae
Flavohemoglobin	6e-25	2	FY998879	Fusarium lichenicola
Glycoside hydrolase family 76	7e-24	2	FY998881	Metarhizium anisopliae
Aspartyl-tRNA synthetase	6e-130	2	FY998883	Colletotrichum higginsianum
Heat shock protein 90	1e-46	2	FY998885	Beauveria bassiana
NADH:flavin oxidoreductase	3e-50	2	FY998887	Glomerella graminicola
L-xylulose reductase	2e-23	2	FY998889	Neurospora tetrasperma
Heat shock protein 70-1	2e-61	2	FY998891	Nicotiana tabacum
40S ribosomal protein S13	5e-53	2	FY998893	Nectria haematococca
Autophagy-related protein Apg9	2e-27	2	FY998895	Nectria haematococca
Homocitrate synthase	4e-78	2	FY998897	Fusarium oxysporum
Glycosyltransferase family 35	7e-72	2	FY998899	Nectria haematococca
P-type Na+-ATPase	0	2	FY998901	Metarhizium anisopliae
Hypothetical protein	4e-76	2	FY998913	Trichoderma reesei
Hypothetical protein	1e-29	2	FY998917	Glomerella graminicola
Hypothetical protein	4e-17	2	FY998943	Trichinella spiralis
Integral membrane protein	1e-57	1	FY998777	Metarhizium acridum
ATP binding protein	1e-48	1	FY998778	Trichoderma virens
Dienelactone hydrolase	3e-40	1	FY998779	Glomerella graminicola
Translation elongation factor 1 alpha	1e-117	1	FY998780	Colletotrichum higginsianum
Ubiquitin-conjugating enzyme E2	5e-33	1	FY998781	Fusarium oxysporum
Plasma membrane zinc ion transporter	5e-11	1	FY998782	Aspergillus flavus
pH-response transcription factor pacC/RIM101	4e-88	1	FY998783	Bionectria ochroleuca
L-xylulose reductase	1e-45	1	FY998784	Neurospora tetrasperma
Hexokinase HXK2	1e-119	1	FY998785	Metarhizium anisopliae
60S ribosomal protein L10	2e-51	1	FY998786	Nectria haematococca
Formyl transferase domain-containing protein	9e-28	1	FY998787	Cordyceps militaris
NADH: flavin oxidoreductase NAHD oxidase family protein	6e-36	1	FY998788	Glomerella graminicola
Cinnamyl alcohol dehydrogenases	2e-20	1	FY998789	Fusarium oxysporum
Flavohemoglobin	2e-16	1	FY998790	Trichoderma ressei
Glycosyltransferase family 4 protein	1e-69	1	FY998791	Nectria haematococca
Coproporphyrigogen III oxidase	9e-46	1	FY998792	Trichoderma atroviride
Proline iminopeptidase	7e-18	1	FY998793	Trichoderma virens
F1F0-ATP synthase regulatory factor	5e-30	1	FY998794	Beauveria bassiana
Pyridine nucleotide-disulphide oxidoreductase	2e-38	1	FY998795	Trichoderma ressei
Hypothetical protein	2e-13	1	FY998796	Nectria haematococca
Hypothetical protein	5e-65	1	FY998797	Metarhizium acridum
Hypothetical protein	3e-23	1	FY998798	Fusarium oxysporum
Hypothetical protein	4e-51	1	FY998799	Nectria haematococca
Hypothetical protein	3e-26	1	FY998800	Cordyceps militaris
Hypothetical protein	4e-14	1	FY998801	Beauveria bassiana

## Sheet: Additional table2
Table S2 ZEA-induced library
Gene Description	E value	Count	DDBJ accession	Organism
Zearalenone hydrolase	1e-176	120	FY998945	Bionectria ochroleuca
Glycoside hydrolase family 5	4e-125	21	FY998957	Trichoderma virens
ABC transporter CDR4	5e-74	21	FY999079	Neurospora crassa
Multidrug resistance protein CDR1	4e-93	19	FY999081	Colletotrichum higginsianum
ABC-transporter	4e-33	18	FY999076	Gibberella pulicaris
Amidophosphoribosyltransferase	9e-65	15	FY998962	Magnaporthe oryzae
ABC-transporter	8e-104	13	FY999078	Nectria haematococca
Cytochrome P450	1e-62	8	FY998953	Trichophyton verrucosum
Heat shock protein 70	2e-39	8	FY998983	Nicotiana tabacum
Multidrug resistance protein CDR1	2e-52	8	FY999084	Colletotrichum higginsianum
ABC-transporter	8e-33	8	FY999082	Gibberella pulicaris
FACT complex subunit pob3	4e-47	7	FY998996	Nectria haematococca
Bacteriorhodopsin	6e-14	6	FY998978	Colletotrichum higginsianum
ABC-transporter	1e-113	6	FY999077	Nectria haematococca
Pleiotropic drug resistance protein TABC2	7e-32	6	FY999083	Trichoderma atroviride
Dihydrolipoyl dehydrogenase	3e-32	5	FY998966	Metarhizium anisopliae
Major facilitator superfamily transporter	8e-39	5	FY998969	Glomerella graminicola
4-aminobutyrate aminotransferase	3e-16	5	FY998971	Verticillium dahlia
GTP binding protein ychF	7e-142	5	FY998981	Metarhizium acridum
Vascuolar protein sorting 26	9e-49	5	FY999008	Metarhizium anisopliae
Transposase	3e-38	5	FY999040	Fusarium oxysporum f. sp. melonis
Allantoate permease of the major facilitator superfamily	2e-38	5	FY999011	Glomerella graminicola
Prohibitin phb1	6e-147	4	FY998992	Metarhizium anisopliae
Pyruvate decarboxylase	9e-50	4	FY998999	Trichoderma reesei
Protein ccc1	1e-16	4	FY999002	Metarhizium anisopliae
Mitochondrial phosphate carrier protein	2e-28	4	FY999030	Trichoderma atroviride
Pleiotropic drug resistance (pdr) family protein	1e-72	4	FY999085	Trichoderma reesei
Electron transport protein	6e-76	3	FY998974	Trichoderma ressei
Pectin lyase	1e-32	3	FY998986	Nectria haematococca
Mitochondrial import receptor MOM38	9e-42	3	FY998989	Claviceps purpurea
Argininosuccinate lyase	8e-24	3	FY999014	Gibberella zeae
Cytochrome P450	1e-62	3	FY999016	Nectria haematococca
Mitochondrial aconitate hydratase	1e-158	3	FY999027	Metarhizium acridum
Pyruvate kinase	4e-112	3	FY999038	Verticillium albo-atrum
Alg9-like mannosyltransferase (GT22)	5e-40	2	FY998976	Colletotrichum higginsianum
Oligopeptide transporter ptr2	7e-109	2	FY998994	Nectria haematococca
Cytochrome P450	7e-42	2	FY999006	Fusarium oxysporum
Alpha/beta hydrolase fold protein	9e-25	2	FY999019	Gibberella zeae
Heat shock protein 70	3e-92	2	FY999021	Verticillium albo-atrum
37S ribosomal protein rsm22	3e-26	2	FY999023	Beauveria bassiana
26S proteasome subunit P45 family protein	3e-100	2	FY999025	Glomerella graminicola
Alcohol dehydrogenase	2e-57	2	FY999034	Fusarium oxysporum
NADH-ubiquinone oxidoreductase kDa subunit	1e-30	2	FY999036	Metarhizium acridum
Hypothetical protein	4e-10	2	FY999043	Nectria haematococca
Hypothetical protein	2e-11	2	FY999045	Nectria haematococca
ABC transporter	4e-136	2	FY999080	Nectria haematococca
ABC transporter CDR4	1e-12	2	FY999086	Arthroderma gypseum
Integral membrane protein	3e-143	1	FY999047	Metarhizium acridum
Extracellular putative DNase	7e-13	1	FY999048	Fusarium solani
Monooxygenase	4e-81	1	FY999049	Aspergillus flavus
37S ribosomal protein S10	6e-91	1	FY999050	Gibberella zeae
Dnase I protein	5e-20	1	FY999051	Metarhizium anisopliae
TEF SPT6	5e-20	1	FY999052	Gibberella zeae
U3 small nucleolar-associated protein	5e-36	1	FY999053	Metarhizium anisopliae
HSP 70-like protein	7e-19	1	FY999054	Beauveria bassiana
40S ribosomal protein S4	4e-85	1	FY999055	Trichoderma virens
Glycolipid 2-alpha-mannosyltransferase	2e-25	1	FY999056	Colletotrichum higginsianum
g-protein beta subunit	1e-59	1	FY999057	Metarhizium acridum
Mannose-1-phosphate guanyltransferase	4e-34	1	FY999058	Fusarium oxysporum
Nudix/MutT family protein	8e-35	1	FY999059	Metarhizium anisopliae
Heterokaryon incompatibility protein	5e-40	1	FY999060	Aspergillus niger
26S protease regulartory subunit 7	2e-77	1	FY999061	Trichoderma atroviride
60S ribosomal protein L11	3e-34	1	FY999062	Sordaria macrospora
ATP-citrate synthase subunit 1	5e-115	1	FY999063	Metarhizium acridum
Sterol desaturase	9e-39	1	FY999064	Trichoderma virens
Endopolyphophatase	6e-33	1	FY999065	Claviceps purpurea
60S ribosomal protein L3	1e-47	1	FY999066	Trichoderma atroviride
ATP12 ATPase family protein	1e-37	1	FY999067	Trichoderma virens
Elongation of fatty acids protein 3	1e-68	1	FY999068	Beauveria bassiana
Stress response regulator	3e-124	1	FY999069	Trichoderma reesei
AhpC/TSA family protein	6e-81	1	FY999070	Glomerella graminicola
Guanine nucleotide-binding protein alha-3 subunit	2e-56	1	FY999071	Gibberella zeae
Isocitrate dehydrogenase subunit2	5e-136	1	FY999072	Trichoderma atroviride
ATP-dependent RNA helicase	1e-108	1	FY999073	Claviceps purpurea
26S proteasome regulatory subunit rpn-1	6e-57	1	FY999074	Metarhizium acridum
Argininosuccinate lyase	7e-25	1	FY999075	Gibberella zeae

## Sheet: Additional table3
Table S3 Predicted ABC transporters
Gene	Subgroup	Sequence
abcG5	G1	ATGGAACGTCGACACTCGGCCATCCAAGAACTTGCTCGTCGATTTTCCCATCAATCTGTTGGTGACATTCACGGCAATGCGCGTAACCTCTTCGTCAATAACGACCCAAACTCGCCTCTGAATCCCTCTGGTGATCACTTTAGTGCTCGAGTATGGGCAAAGACGCTCGCCAAGTACTCGTCCGACAATGGTGTCAACTTTCGCAAGACCGGCTTCTGTTTCCAGAACATGAACGTCTACGGTTTCGGAAACGCCACCGATTACCAAAAGGATGTCGGCAACATACTCCTCGAACTCCCAGATCTTGCCCGCAACCTTTTTTCGAAGAACCACGGAAACAGACGAATCGATATCCTTCGCAACTTTGATGGAATTGTCCGCTCTGGTGAGATGCTTGTC…
abcG29	G5	ATGGGTGGCAGTGAGGAAGGCTCTATCACTGCCAACGAGCTCTCCATCCGGGACGAGCATATCCTAGACTCCAGCCATGGGTGTGTGAAGCCCGGCGAGATGTTGCTGGTATTGGGCCGACCCGGCTCTGGCTGCACCACTCTGCTCAATCTTCTAGCCAACAAGCGTAGAGGTTACGCCGGTGTCTCCGGCGATGTCCATTATGGCAGCATGCCAGCCGAGCAGGCGAAGAATTATAGAGGGCAGATCGTCATGAACACAGAGGAAGAACTCTTTTTTCCAACCCTGACTGTGCAGCAGACCATGGATTTTGCAACTCGACTGAAGGTGCCGTTCCATCTTCCACAAGGAGTCAATAACCATGAAGACCACCGCAGAGAGTCCCTCGAGTTCCTCCTG…
